# Supplementary material for: Family Support Paradox: Exploring Family Support and Life Satisfaction Among Older Adults in Rural Eastern Nepal
Source: Behav Sci (Basel). 2025 Mar 24;15(4):411. doi: 10.3390/bs15040411 (PMC12024343; doi:10.3390/bs15040411)
Supplement: Supplementary file 1 [file behavsci-15-00411-s001.zip]

Archive with 1 entries (1 files):
- behavsci-3370372-supplementary.pdf
